# Supplementary material for: A Histological and Morphometric Assessment of the Adult and Juvenile Rat Livers after Mild Traumatic Brain Injury
Source: Cells. 2021 May 6;10(5):1121. doi: 10.3390/cells10051121 (PMC8148537; doi:10.3390/cells10051121)
Supplement: Supplementary file 1 [file cells-10-01121-s001.zip]

Archive with 1 entries (1 files):
- cells-1161852-supplementary.pdf
